# Supplementary material for: Circular RNA circLOC101928570 suppresses systemic lupus erythematosus progression by targeting the miR-150-5p/c-myb axis
Source: J Transl Med. 2022 Nov 26;20:547. doi: 10.1186/s12967-022-03748-2 (PMC9701435; doi:10.1186/s12967-022-03748-2)
Supplement: Supplementary file 1 — Additional file 1: Table S1. Detailed information on the SLE patients. [file 12967_2022_3748_MOESM1_ESM.xlsx]

## Sheet: Sheet1
number	gender	age	dsDNA	C3（g/L）	C4（g/L）	Anti-sm	ANA	SLEDAI Score
1	male	19	negative	0.49	0.17	negative	positive 1:100	6
2	female	20	negative	0.69	0.16	negative	positive 1:100	4
3	female	54	negative	0.45	0.07	negative	positive 1:100	4
4	female	47	negative	0.8	0.19	negative	positive 1:100	6
5	female	25	negative	1.03	0.22	negative	positive 1:100	2
6	female	26	negative	0.89	0.15	negative	positive 1:100	4
7	female	27	negative	0.67	0.14	positive	positive 1:100	2
8	female	44	negative	0.86	0.22	negative	positive 1:100	6
9	female	47	negative	0.81	0.11	negative	positive 1：320	2
10	female	49	negative	0.79	0.21	negative	positive 1：321	2
11	female	56	negative	0.37	0.04	positive	positive 1:3200	14
12	female	35	negative	0.44	<0.02	negative	positive 1:100	4
13	female	49	negative	0.12	0.02	negative	positive 1：320	16
14	female	42	negative	0.42	0.06	negative	positive 1:100	11
15	female	35	negative	1.08	0.18	negative	positive 1:100	0
16	female	30	negative	0.8	0.1	positive	negative	6
17	female	52	negative	0.41	0.18	positive	positive 1:3200	16
18	female	15	negative	0.22	0.06	positive	positive 1:1000	12
19	female	36	negative	1.08	0.18	negative	positive 1:100	8
20	female	34	positive	0.55	0.09	negative	positive 1:320	8
21	female	29	negative	0.66	0.16	positive	positive 1:320	14
22	female	30	negative	0.19	0.03	negative	positive 1:3200	15
23	female	31	negative	0.25	0.06	negative	positive 1:3200	11
24	female	43	negative	0.52	0.12	positive	positive 1:3200	14
25	female	7	positive	0.39	0.14	positive	positive 1:3200	14
26	female	55	negative	0.84	0.2	negative	positive 1:100	0
27	female	29	negative	0.72	0.25	positive	positive 1:100	6
28	female	51	negative	1.07	0.29	positive	positive 1:3200	8
29	female	26	negative	1.07	0.3	negative	positive 1:320	4
30	female	29	positive	0.78	0.13	negative	positive 1:320	12
31	male	51	negative	0.39（低）	0.16	positive	positive 1:320	18
32	female	44	negative	0.59	0.08	positive	positive 1:320	8
33	female	34	positive	0.69	0.1	negative	positive 1:1000	6
34	male	25	negative	0.85	0.27	negative	positive 1:320	10
35	female	48	negative	0.83	0.13	negative	positive 1:320	15
36	female	52	negative	0.62	0.13	positive	positive 1:1000	12
37	female	44	negative	0.59	0.08	positive	positive 1:320	8
38	female	39	positive	0.67	0.15	positive	positive 1:100	7
39	female	37	negative	1.24	0.3	negative	positive 1:320	11
40	male	62	positive	0.38	0.08	negative	positive 1:1000	11
41	female	32	negative	0.83	0.22	positive	positive 1:320	0
42	female	32	positive	0.13	0.02	negative	positive 1:3200	16
43	female	12	positive	0.17	<0.02	negative	positive 1:3200	16
44	female	31	positive	0.42	0.12	negative	positive 1:3200	15
45	female	42	positive	0.68	0.16	negative	positive 1:3200	9
46	female	54	positive	<0.1	0.63	negative	positive 1:320	8
47	female	22	positive	0.36	0.02	positive	positive 1:3200	11
48	female	54	positive	0.24	0.12	negative	positive 1:3200	12
49	female	33	positive	0.58	0.11	negative	positive 1:1000	17
50	female	31	positive	0.41	0.17	positive	positive 1:3200	6
51	female	33	positive	0.44	0.08	negative	positive 1:1000	17
52	male	25	positive	0.91	0.18	negative	positive 1:1000	3
53	female	32	positive	0.2	0.03	positive	positive 1:3200	13
54	female	15	positive	0.23	0.02	negative	positive 1:3200	7
55	male	63	negative	0.31	<0.02	negative	positive 1:3200	6
56	female	54	negative	0.54	0.12	positive	positive 1:3200	18
57	male	63	positive	0.56	0.26	negative	positive 1:3200	6
58	female	51	positive	0.28	0.03	positive	positive 1:3200	13
59	female	40	negative	0.56	0.16	negative	positive 1:100	9
60	female	46	negative	0.49	0.11	negative	positive 1:100	6
61	female	19	negative	0.23	0.02	negative	positive 1:320	10
62	female	31	positive	1.14	0.26	positive	positive 1:100	4
